# Supplementary material for: QTL-By-Environment Interaction in the Response of Maize Root and Shoot Traits to Different Water Regimes
Source: Front Plant Sci. 2018 Feb 23;9:229. doi: 10.3389/fpls.2018.00229 (PMC5829059; doi:10.3389/fpls.2018.00229)
Supplement: Supplementary file 1 [file Table1.XLSX]

## Sheet: TableS1
	Table S1. Summary of bin marker characteristics in the recombinant inbred line (RIL) population
		Chr.	Number of the SNP	Number of the bin	Genetic distance (cM)	Average intervals
		1	1303	264	449.82	1.7
		2	403	154	307.38	2
		3	1156	215	341.15	1.59
		4	1101	212	347.1	1.64
		5	1359	230	318.31	1.38
		6	982	163	324.5	1.99
		7	965	175	273.59	1.56
		8	919	161	281.47	1.75
		9	798	144	222.44	1.54
		10	794	150	216.08	1.44
		Total	9780	1868	3081.84	1.65

## Sheet: Table S2
Table S2. QTLs for the analysed traits in RIL population detected by the multi-trait analysis approach under well-watered (WW) and water stress (WS) conditions.
		QTL	Trait	Treatment	Effect	High.value..allele	s.e.	P	r2	QTL
		SNP20	CRA	ws	0.003	DH1M	0.096	0.972	0	ns
		SNP20	CRA	ww	0.12	T877	0.085	0.159	1.4	ns
		SNP20	CRD	ws	0.105	T877	0.093	0.261	1.1	ns
		SNP20	CRD	ww	0.077	T877	0.089	0.387	0.6	ns
		SNP20	CRL	ws	0.195	T877	0.088	0.026	3.8	yes
		SNP20	CRL	ww	0.007	DH1M	0.092	0.942	0	ns
		SNP20	CRN	ws	0.017	DH1M	0.094	0.858	0	ns
		SNP20	CRN	ww	0.077	DH1M	0.095	0.416	-0.6	ns
		SNP20	PH	ws	0.141	T877	0.091	0.121	2	ns
		SNP20	PH	ww	0.076	T877	0.084	0.367	0.6	ns
		SNP20	LL	ws	0.062	T877	0.09	0.492	0.4	ns
		SNP20	LL	ww	0.091	T877	0.083	0.272	0.8	ns
		SNP20	LW	ws	0.037	T877	0.093	0.69	0.1	ns
		SNP20	LW	ww	0.11	DH1M	0.092	0.23	-1.2	ns
		SNP20	PRL	ws	0.297	T877	0.088	0.001	8.8	yes
		SNP20	PRL	ww	0.01	T877	0.084	0.91	0	ns
		SNP20	SDW	ws	0.085	T877	0.094	0.368	0.7	ns
		SNP20	SDW	ww	0.039	T877	0.089	0.663	0.1	ns
		SNP20	SFW	ws	0.073	T877	0.09	0.418	0.5	ns
		SNP20	SFW	ww	0.075	DH1M	0.089	0.401	-0.6	ns
		SNP20	SPAD	ws	0.143	DH1M	0.087	0.1	-2	ns
		SNP20	SPAD	ww	0.259	DH1M	0.092	0.005	-6.7	yes
		SNP20	SRL	ws	0.232	T877	0.089	0.009	5.4	yes
		SNP20	SRL	ww	0.098	T877	0.089	0.27	1	ns
		SNP20	SRN	ws	0.128	T877	0.093	0.169	1.6	ns
		SNP20	SRN	ww	0.089	T877	0.087	0.303	0.8	ns
		SNP181	CRA	ws	0.028	T877	0.094	0.765	0.1	ns
		SNP181	CRA	ww	0.168	T877	0.083	0.043	2.8	yes
		SNP181	CRD	ws	0.045	T877	0.091	0.623	0.2	ns
		SNP181	CRD	ww	0.024	DH1M	0.086	0.777	-0.1	ns
		SNP181	CRL	ws	0.195	T877	0.085	0.022	3.8	yes
		SNP181	CRL	ww	0.019	T877	0.089	0.833	0	ns
		SNP181	CRN	ws	0.068	T877	0.092	0.46	0.5	ns
		SNP181	CRN	ww	0.039	DH1M	0.092	0.673	-0.2	ns
		SNP181	PH	ws	0.187	DH1M	0.089	0.035	-3.5	yes
		SNP181	PH	ww	0.143	DH1M	0.082	0.08	-2	ns
		SNP181	LL	ws	0.232	DH1M	0.087	0.008	-5.4	yes
		SNP181	LL	ww	0.106	DH1M	0.081	0.19	-1.1	ns
		SNP181	LW	ws	0.249	DH1M	0.091	0.006	-6.2	yes
		SNP181	LW	ww	0.094	DH1M	0.09	0.295	-0.9	ns
		SNP181	PRL	ws	0.116	T877	0.086	0.176	1.4	ns
		SNP181	PRL	ww	0.043	T877	0.082	0.599	0.2	ns
		SNP181	SDW	ws	0.129	DH1M	0.092	0.16	-1.7	ns
		SNP181	SDW	ww	0.062	T877	0.086	0.476	0.4	ns
		SNP181	SFW	ws	0.095	DH1M	0.087	0.277	-0.9	ns
		SNP181	SFW	ww	0.057	T877	0.087	0.509	0.3	ns
		SNP181	SPAD	ws	0.325	DH1M	0.085	0	-10.6	yes
		SNP181	SPAD	ww	0.16	DH1M	0.09	0.074	-2.6	ns
		SNP181	SRL	ws	0.027	T877	0.086	0.753	0.1	ns
		SNP181	SRL	ww	0.042	T877	0.086	0.624	0.2	ns
		SNP181	SRN	ws	0.06	T877	0.09	0.505	0.4	ns
		SNP181	SRN	ww	0.065	T877	0.084	0.442	0.4	ns
		SNP253	CRA	ws	0.133	DH1M	0.092	0.147	-1.8	ns
		SNP253	CRA	ww	0.147	T877	0.081	0.07	2.2	ns
		SNP253	CRD	ws	0.039	DH1M	0.089	0.662	-0.2	ns
		SNP253	CRD	ww	0.015	T877	0.085	0.861	0	ns
		SNP253	CRL	ws	0.018	DH1M	0.084	0.829	0	ns
		SNP253	CRL	ww	0.095	DH1M	0.088	0.279	-0.9	ns
		SNP253	CRN	ws	0.009	T877	0.09	0.922	0	ns
		SNP253	CRN	ww	0.003	DH1M	0.091	0.973	0	ns
		SNP253	PH	ws	0.068	T877	0.087	0.43	0.5	ns
		SNP253	PH	ww	0.063	T877	0.08	0.43	0.4	ns
		SNP253	LL	ws	0.142	T877	0.086	0.097	2	ns
		SNP253	LL	ww	0.08	T877	0.079	0.312	0.6	ns
		SNP253	LW	ws	0.018	T877	0.089	0.836	0	ns
		SNP253	LW	ww	0.1	DH1M	0.088	0.256	-1	ns
		SNP253	PRL	ws	0.075	DH1M	0.084	0.375	-0.6	ns
		SNP253	PRL	ww	0.238	DH1M	0.081	0.003	-5.7	yes
		SNP253	SDW	ws	0.048	T877	0.09	0.594	0.2	ns
		SNP253	SDW	ww	0.15	DH1M	0.085	0.076	-2.3	ns
		SNP253	SFW	ws	0.16	T877	0.086	0.062	2.6	ns
		SNP253	SFW	ww	0.012	DH1M	0.085	0.891	0	ns
		SNP253	SPAD	ws	0.134	T877	0.083	0.107	1.8	ns
		SNP253	SPAD	ww	0.054	T877	0.088	0.543	0.3	ns
		SNP253	SRL	ws	0.154	DH1M	0.085	0.069	-2.4	ns
		SNP253	SRL	ww	0.187	DH1M	0.085	0.027	-3.5	yes
		SNP253	SRN	ws	0.112	DH1M	0.089	0.204	-1.3	ns
		SNP253	SRN	ww	0.004	DH1M	0.083	0.961	0	ns
		SNP418	CRA	ws	0.005	T877	0.107	0.966	0	ns
		SNP418	CRA	ww	0.143	T877	0.094	0.13	2	ns
		SNP418	CRD	ws	0.107	T877	0.103	0.301	1.1	ns
		SNP418	CRD	ww	0.174	T877	0.098	0.076	3	ns
		SNP418	CRL	ws	0.249	T877	0.097	0.01	6.2	yes
		SNP418	CRL	ww	0.055	T877	0.102	0.588	0.3	ns
		SNP418	CRN	ws	0.276	T877	0.104	0.008	7.6	yes
		SNP418	CRN	ww	0.139	T877	0.105	0.186	1.9	ns
		SNP418	PH	ws	0.079	T877	0.101	0.435	0.6	ns
		SNP418	PH	ww	0.047	T877	0.093	0.615	0.2	ns
		SNP418	LL	ws	0.08	T877	0.099	0.421	0.6	ns
		SNP418	LL	ww	0.065	T877	0.092	0.477	0.4	ns
		SNP418	LW	ws	0.011	T877	0.103	0.916	0	ns
		SNP418	LW	ww	0.043	T877	0.102	0.673	0.2	ns
		SNP418	PRL	ws	0.063	T877	0.098	0.523	0.4	ns
		SNP418	PRL	ww	0.048	T877	0.093	0.606	0.2	ns
		SNP418	SDW	ws	0.133	T877	0.104	0.202	1.8	ns
		SNP418	SDW	ww	0.141	T877	0.098	0.15	2	ns
		SNP418	SFW	ws	0.231	T877	0.099	0.02	5.3	yes
		SNP418	SFW	ww	0.146	T877	0.099	0.14	2.1	ns
		SNP418	SPAD	ws	0.11	DH1M	0.096	0.254	-1.2	ns
		SNP418	SPAD	ww	0.155	T877	0.102	0.13	2.4	ns
		SNP418	SRL	ws	0.056	DH1M	0.098	0.568	-0.3	ns
		SNP418	SRL	ww	0.039	T877	0.098	0.688	0.2	ns
		SNP418	SRN	ws	0.157	DH1M	0.103	0.127	-2.5	ns
		SNP418	SRN	ww	0.017	T877	0.096	0.861	0	ns
		SNP435	CRA	ws	0.074	T877	0.104	0.479	0.5	ns
		SNP435	CRA	ww	0.339	DH1M	0.092	0	-11.5	yes
		SNP435	CRD	ws	0.106	T877	0.101	0.293	1.1	ns
		SNP435	CRD	ww	0.119	T877	0.096	0.215	1.4	ns
		SNP435	CRL	ws	0.125	T877	0.095	0.186	1.6	ns
		SNP435	CRL	ww	0.099	T877	0.099	0.319	1	ns
		SNP435	CRN	ws	0.078	T877	0.102	0.443	0.6	ns
		SNP435	CRN	ww	0.01	T877	0.103	0.922	0	ns
		SNP435	PH	ws	0.194	T877	0.098	0.049	3.8	yes
		SNP435	PH	ww	0.052	T877	0.091	0.564	0.3	ns
		SNP435	LL	ws	0.066	T877	0.097	0.498	0.4	ns
		SNP435	LL	ww	0.021	DH1M	0.09	0.813	0	ns
		SNP435	LW	ws	0.053	T877	0.101	0.6	0.3	ns
		SNP435	LW	ww	0.036	T877	0.1	0.72	0.1	ns
		SNP435	PRL	ws	0.196	T877	0.096	0.041	3.8	yes
		SNP435	PRL	ww	0.169	T877	0.091	0.064	2.9	ns
		SNP435	SDW	ws	0.208	T877	0.102	0.042	4.3	yes
		SNP435	SDW	ww	0.221	T877	0.096	0.021	4.9	yes
		SNP435	SFW	ws	0.064	T877	0.097	0.507	0.4	ns
		SNP435	SFW	ww	0.099	T877	0.097	0.307	1	ns
		SNP435	SPAD	ws	0.099	DH1M	0.094	0.292	-1	ns
		SNP435	SPAD	ww	0.054	T877	0.1	0.586	0.3	ns
		SNP435	SRL	ws	0.171	T877	0.096	0.075	2.9	ns
		SNP435	SRL	ww	0.392	T877	0.096	0	15.4	yes
		SNP435	SRN	ws	0.181	T877	0.1	0.072	3.3	ns
		SNP435	SRN	ww	0.402	T877	0.094	0	16.2	yes
		SNP526	CRA	ws	0.175	DH1M	0.1	0.08	-3.1	ns
		SNP526	CRA	ww	0.086	T877	0.088	0.33	0.7	ns
		SNP526	CRD	ws	0.043	DH1M	0.097	0.657	-0.2	ns
		SNP526	CRD	ww	0.046	DH1M	0.092	0.614	-0.2	ns
		SNP526	CRL	ws	0.158	DH1M	0.091	0.082	-2.5	ns
		SNP526	CRL	ww	0.224	DH1M	0.095	0.018	-5	yes
		SNP526	CRN	ws	0.119	DH1M	0.098	0.222	-1.4	ns
		SNP526	CRN	ww	0.019	DH1M	0.098	0.848	0	ns
		SNP526	PH	ws	0.015	DH1M	0.094	0.871	0	ns
		SNP526	PH	ww	0.004	T877	0.087	0.96	0	ns
		SNP526	LL	ws	0.007	T877	0.093	0.939	0	ns
		SNP526	LL	ww	0.005	T877	0.086	0.952	0	ns
		SNP526	LW	ws	0.053	DH1M	0.097	0.583	-0.3	ns
		SNP526	LW	ww	0.113	DH1M	0.095	0.237	-1.3	ns
		SNP526	PRL	ws	0.091	T877	0.092	0.319	0.8	ns
		SNP526	PRL	ww	0.029	T877	0.087	0.743	0.1	ns
		SNP526	SDW	ws	0.018	DH1M	0.098	0.85	0	ns
		SNP526	SDW	ww	0.067	DH1M	0.092	0.465	-0.5	ns
		SNP526	SFW	ws	0.089	T877	0.093	0.338	0.8	ns
		SNP526	SFW	ww	0.093	DH1M	0.092	0.314	-0.9	ns
		SNP526	SPAD	ws	0.14	T877	0.09	0.119	2	ns
		SNP526	SPAD	ww	0.009	T877	0.096	0.924	0	ns
		SNP526	SRL	ws	0.059	DH1M	0.092	0.519	-0.4	ns
		SNP526	SRL	ww	0.339	DH1M	0.092	0	-11.5	yes
		SNP526	SRN	ws	0.051	DH1M	0.096	0.598	-0.3	ns
		SNP526	SRN	ww	0.248	DH1M	0.09	0.006	-6.2	yes
		SNP619	CRA	ws	0.077	T877	0.091	0.397	0.6	ns
		SNP619	CRA	ww	0.215	T877	0.08	0.008	4.6	yes
		SNP619	CRD	ws	0.152	DH1M	0.088	0.085	-2.3	ns
		SNP619	CRD	ww	0.02	DH1M	0.084	0.808	0	ns
		SNP619	CRL	ws	0.112	T877	0.083	0.177	1.2	ns
		SNP619	CRL	ww	0.041	T877	0.087	0.634	0.2	ns
		SNP619	CRN	ws	0.081	T877	0.089	0.363	0.7	ns
		SNP619	CRN	ww	0.059	T877	0.09	0.514	0.3	ns
		SNP619	PH	ws	0.106	DH1M	0.086	0.22	-1.1	ns
		SNP619	PH	ww	0.237	DH1M	0.079	0.003	-5.6	yes
		SNP619	LL	ws	0.154	DH1M	0.085	0.069	-2.4	ns
		SNP619	LL	ww	0.18	DH1M	0.078	0.022	-3.2	yes
		SNP619	LW	ws	0.115	DH1M	0.088	0.193	-1.3	ns
		SNP619	LW	ww	0.09	DH1M	0.087	0.302	-0.8	ns
		SNP619	PRL	ws	0.025	T877	0.084	0.766	0.1	ns
		SNP619	PRL	ww	0.225	DH1M	0.08	0.005	-5.1	yes
		SNP619	SDW	ws	0.113	DH1M	0.089	0.204	-1.3	ns
		SNP619	SDW	ww	0.249	DH1M	0.084	0.003	-6.2	yes
		SNP619	SFW	ws	0.191	DH1M	0.085	0.024	-3.7	yes
		SNP619	SFW	ww	0.156	DH1M	0.084	0.064	-2.4	ns
		SNP619	SPAD	ws	0.204	DH1M	0.082	0.013	-4.1	yes
		SNP619	SPAD	ww	0.134	DH1M	0.087	0.125	-1.8	ns
		SNP619	SRL	ws	0.024	T877	0.084	0.778	0.1	ns
		SNP619	SRL	ww	0.046	DH1M	0.084	0.579	-0.2	ns
		SNP619	SRN	ws	0.102	T877	0.088	0.243	1	ns
		SNP619	SRN	ww	0.102	DH1M	0.082	0.211	-1	ns
		SNP644	CRA	ws	0.042	T877	0.093	0.654	0.2	ns
		SNP644	CRA	ww	0.196	T877	0.082	0.017	3.8	yes
		SNP644	CRD	ws	0.018	T877	0.09	0.845	0	ns
		SNP644	CRD	ww	0.131	T877	0.085	0.125	1.7	ns
		SNP644	CRL	ws	0.144	T877	0.084	0.088	2.1	ns
		SNP644	CRL	ww	0.089	T877	0.088	0.313	0.8	ns
		SNP644	CRN	ws	0.059	T877	0.091	0.519	0.3	ns
		SNP644	CRN	ww	0.047	T877	0.092	0.61	0.2	ns
		SNP644	PH	ws	0.216	T877	0.088	0.014	4.7	yes
		SNP644	PH	ww	0.249	T877	0.081	0.002	6.2	yes
		SNP644	LL	ws	0.093	T877	0.086	0.284	0.9	ns
		SNP644	LL	ww	0.112	T877	0.08	0.163	1.2	ns
		SNP644	LW	ws	0.038	T877	0.09	0.671	0.1	ns
		SNP644	LW	ww	0.026	DH1M	0.089	0.772	-0.1	ns
		SNP644	PRL	ws	0.124	T877	0.085	0.146	1.5	ns
		SNP644	PRL	ww	0.079	T877	0.081	0.33	0.6	ns
		SNP644	SDW	ws	0.198	T877	0.091	0.029	3.9	yes
		SNP644	SDW	ww	0.076	T877	0.086	0.376	0.6	ns
		SNP644	SFW	ws	0.171	T877	0.086	0.048	2.9	yes
		SNP644	SFW	ww	0.076	T877	0.086	0.378	0.6	ns
		SNP644	SPAD	ws	0.195	DH1M	0.084	0.02	-3.8	yes
		SNP644	SPAD	ww	0.08	DH1M	0.089	0.37	-0.6	ns
		SNP644	SRL	ws	0.177	T877	0.085	0.038	3.1	yes
		SNP644	SRL	ww	0.01	DH1M	0.085	0.91	0	ns
		SNP644	SRN	ws	0.082	T877	0.089	0.357	0.7	ns
		SNP644	SRN	ww	0.118	DH1M	0.084	0.159	-1.4	ns
		SNP1019	CRA	ws	0.051	DH1M	0.09	0.571	-0.3	ns
		SNP1019	CRA	ww	0.056	DH1M	0.08	0.481	-0.3	ns
		SNP1019	CRD	ws	0.182	T877	0.088	0.038	3.3	yes
		SNP1019	CRD	ww	0.014	T877	0.083	0.866	0	ns
		SNP1019	CRL	ws	0.196	T877	0.082	0.017	3.8	yes
		SNP1019	CRL	ww	0.051	DH1M	0.086	0.553	-0.3	ns
		SNP1019	CRN	ws	0.073	T877	0.088	0.41	0.5	ns
		SNP1019	CRN	ww	0.104	DH1M	0.089	0.243	-1.1	ns
		SNP1019	PH	ws	0.114	T877	0.085	0.182	1.3	ns
		SNP1019	PH	ww	0.086	T877	0.079	0.277	0.7	ns
		SNP1019	LL	ws	0.156	T877	0.084	0.063	2.4	ns
		SNP1019	LL	ww	0.091	T877	0.078	0.242	0.8	ns
		SNP1019	LW	ws	0.031	DH1M	0.088	0.723	-0.1	ns
		SNP1019	LW	ww	0.163	DH1M	0.086	0.058	-2.7	ns
		SNP1019	PRL	ws	0.125	DH1M	0.083	0.132	-1.6	ns
		SNP1019	PRL	ww	0.102	DH1M	0.079	0.196	-1	ns
		SNP1019	SDW	ws	0.015	T877	0.088	0.862	0	ns
		SNP1019	SDW	ww	0.025	T877	0.083	0.765	0.1	ns
		SNP1019	SFW	ws	0.151	T877	0.084	0.072	2.3	ns
		SNP1019	SFW	ww	0.006	DH1M	0.084	0.945	0	ns
		SNP1019	SPAD	ws	0.036	T877	0.082	0.659	0.1	ns
		SNP1019	SPAD	ww	0.016	T877	0.086	0.856	0	ns
		SNP1019	SRL	ws	0.039	DH1M	0.083	0.643	-0.1	ns
		SNP1019	SRL	ww	0.117	DH1M	0.083	0.159	-1.4	ns
		SNP1019	SRN	ws	0.049	DH1M	0.087	0.574	-0.2	ns
		SNP1019	SRN	ww	0.218	DH1M	0.081	0.007	-4.7	yes
		SNP1057	CRA	ws	0.063	T877	0.089	0.483	0.4	ns
		SNP1057	CRA	ww	0.023	T877	0.079	0.77	0.1	ns
		SNP1057	CRD	ws	0.044	DH1M	0.087	0.611	-0.2	ns
		SNP1057	CRD	ww	0.103	T877	0.082	0.21	1.1	ns
		SNP1057	CRL	ws	0.008	T877	0.081	0.926	0	ns
		SNP1057	CRL	ww	0.073	DH1M	0.085	0.389	-0.5	ns
		SNP1057	CRN	ws	0.013	T877	0.088	0.884	0	ns
		SNP1057	CRN	ww	0.077	DH1M	0.088	0.383	-0.6	ns
		SNP1057	PH	ws	0.187	DH1M	0.084	0.027	-3.5	yes
		SNP1057	PH	ww	0.319	DH1M	0.078	0	-10.2	yes
		SNP1057	LL	ws	0.177	DH1M	0.083	0.034	-3.1	yes
		SNP1057	LL	ww	0.401	DH1M	0.077	0	-16.1	yes
		SNP1057	LW	ws	0.139	DH1M	0.087	0.109	-1.9	ns
		SNP1057	LW	ww	0.226	DH1M	0.085	0.008	-5.1	yes
		SNP1057	PRL	ws	0.035	T877	0.082	0.669	0.1	ns
		SNP1057	PRL	ww	0.084	DH1M	0.078	0.285	-0.7	ns
		SNP1057	SDW	ws	0.065	DH1M	0.087	0.46	-0.4	ns
		SNP1057	SDW	ww	0.156	DH1M	0.082	0.058	-2.4	ns
		SNP1057	SFW	ws	0.131	DH1M	0.083	0.116	-1.7	ns
		SNP1057	SFW	ww	0.178	DH1M	0.083	0.031	-3.2	yes
		SNP1057	SPAD	ws	0.023	T877	0.081	0.774	0.1	ns
		SNP1057	SPAD	ww	0.073	DH1M	0.086	0.395	-0.5	ns
		SNP1057	SRL	ws	0.004	DH1M	0.082	0.961	0	ns
		SNP1057	SRL	ww	0.007	T877	0.082	0.933	0	ns
		SNP1057	SRN	ws	0.002	T877	0.086	0.984	0	ns
		SNP1057	SRN	ww	0.125	T877	0.08	0.12	1.6	ns
		SNP1347	CRA	ws	0.072	T877	0.115	0.532	0.5	ns
		SNP1347	CRA	ww	0.06	T877	0.101	0.555	0.4	ns
		SNP1347	CRD	ws	0.35	T877	0.111	0.002	12.2	yes
		SNP1347	CRD	ww	0.45	T877	0.105	0	20.2	yes
		SNP1347	CRL	ws	0.098	T877	0.104	0.347	1	ns
		SNP1347	CRL	ww	0.31	T877	0.109	0.005	9.6	yes
		SNP1347	CRN	ws	0.06	DH1M	0.112	0.593	-0.4	ns
		SNP1347	CRN	ww	0.277	T877	0.113	0.014	7.7	yes
		SNP1347	PH	ws	0.175	T877	0.108	0.107	3	ns
		SNP1347	PH	ww	0.207	T877	0.1	0.039	4.3	yes
		SNP1347	LL	ws	0.178	T877	0.107	0.096	3.2	ns
		SNP1347	LL	ww	0.285	T877	0.099	0.004	8.1	yes
		SNP1347	LW	ws	0.167	T877	0.111	0.134	2.8	ns
		SNP1347	LW	ww	0.246	T877	0.11	0.025	6	yes
		SNP1347	PRL	ws	0.088	T877	0.105	0.401	0.8	ns
		SNP1347	PRL	ww	0.022	DH1M	0.101	0.826	0	ns
		SNP1347	SDW	ws	0.077	T877	0.112	0.492	0.6	ns
		SNP1347	SDW	ww	0.079	T877	0.106	0.453	0.6	ns
		SNP1347	SFW	ws	0.185	T877	0.107	0.083	3.4	ns
		SNP1347	SFW	ww	0.254	T877	0.106	0.017	6.5	yes
		SNP1347	SPAD	ws	0.133	DH1M	0.104	0.199	-1.8	ns
		SNP1347	SPAD	ww	0.015	DH1M	0.11	0.894	0	ns
		SNP1347	SRL	ws	0.062	T877	0.106	0.557	0.4	ns
		SNP1347	SRL	ww	0.176	T877	0.106	0.096	3.1	ns
		SNP1347	SRN	ws	0.071	DH1M	0.111	0.523	-0.5	ns
		SNP1347	SRN	ww	0.075	T877	0.103	0.469	0.6	ns
		SNP1579	CRA	ws	0.026	DH1M	0.093	0.779	-0.1	ns
		SNP1579	CRA	ww	0.151	DH1M	0.082	0.064	-2.3	ns
		SNP1579	CRD	ws	0.034	DH1M	0.09	0.708	-0.1	ns
		SNP1579	CRD	ww	0.186	T877	0.085	0.029	3.5	yes
		SNP1579	CRL	ws	0.023	DH1M	0.084	0.784	-0.1	ns
		SNP1579	CRL	ww	0.17	T877	0.088	0.053	2.9	ns
		SNP1579	CRN	ws	0.121	DH1M	0.091	0.181	-1.5	ns
		SNP1579	CRN	ww	0.035	T877	0.091	0.704	0.1	ns
		SNP1579	PH	ws	0.115	T877	0.087	0.188	1.3	ns
		SNP1579	PH	ww	0.201	T877	0.081	0.012	4.1	yes
		SNP1579	LL	ws	0.012	DH1M	0.086	0.891	0	ns
		SNP1579	LL	ww	0.14	T877	0.08	0.079	2	ns
		SNP1579	LW	ws	0.094	T877	0.09	0.293	0.9	ns
		SNP1579	LW	ww	0.076	T877	0.088	0.39	0.6	ns
		SNP1579	PRL	ws	0.111	T877	0.085	0.192	1.2	ns
		SNP1579	PRL	ww	0.179	T877	0.081	0.027	3.2	yes
		SNP1579	SDW	ws	0.139	T877	0.09	0.124	1.9	ns
		SNP1579	SDW	ww	0.191	T877	0.085	0.025	3.6	yes
		SNP1579	SFW	ws	0.001	DH1M	0.086	0.992	0	ns
		SNP1579	SFW	ww	0.147	T877	0.086	0.085	2.2	ns
		SNP1579	SPAD	ws	0.084	DH1M	0.083	0.314	-0.7	ns
		SNP1579	SPAD	ww	0.119	DH1M	0.089	0.177	-1.4	ns
		SNP1579	SRL	ws	0.131	T877	0.085	0.124	1.7	ns
		SNP1579	SRL	ww	0.036	DH1M	0.085	0.672	-0.1	ns
		SNP1579	SRN	ws	0.002	DH1M	0.089	0.984	0	ns
		SNP1579	SRN	ww	0.201	DH1M	0.083	0.016	-4	yes
		SNP1725	CRA	ws	0.134	T877	0.107	0.21	1.8	ns
		SNP1725	CRA	ww	0.35	DH1M	0.094	0	-12.3	yes
		SNP1725	CRD	ws	0.106	T877	0.103	0.305	1.1	ns
		SNP1725	CRD	ww	0.094	DH1M	0.098	0.338	-0.9	ns
		SNP1725	CRL	ws	0.014	DH1M	0.097	0.883	0	ns
		SNP1725	CRL	ww	0.083	T877	0.102	0.412	0.7	ns
		SNP1725	CRN	ws	0.019	DH1M	0.104	0.858	0	ns
		SNP1725	CRN	ww	0.102	T877	0.105	0.331	1	ns
		SNP1725	PH	ws	0.004	DH1M	0.101	0.972	0	ns
		SNP1725	PH	ww	0.081	T877	0.093	0.382	0.7	ns
		SNP1725	LL	ws	0.011	DH1M	0.099	0.909	0	ns
		SNP1725	LL	ww	0.025	DH1M	0.092	0.789	-0.1	ns
		SNP1725	LW	ws	0.214	DH1M	0.103	0.038	-4.6	yes
		SNP1725	LW	ww	0.077	DH1M	0.102	0.447	-0.6	ns
		SNP1725	PRL	ws	0.073	DH1M	0.098	0.456	-0.5	ns
		SNP1725	PRL	ww	0.27	T877	0.093	0.004	7.3	yes
		SNP1725	SDW	ws	0.054	T877	0.104	0.608	0.3	ns
		SNP1725	SDW	ww	0.183	T877	0.098	0.062	3.3	ns
		SNP1725	SFW	ws	0.015	DH1M	0.099	0.879	0	ns
		SNP1725	SFW	ww	0.143	T877	0.099	0.149	2	ns
		SNP1725	SPAD	ws	0.14	T877	0.096	0.144	2	ns
		SNP1725	SPAD	ww	0.117	T877	0.102	0.253	1.4	ns
		SNP1725	SRL	ws	0.024	DH1M	0.098	0.808	-0.1	ns
		SNP1725	SRL	ww	0.09	T877	0.098	0.36	0.8	ns
		SNP1725	SRN	ws	0.084	T877	0.103	0.414	0.7	ns
		SNP1725	SRN	ww	0.144	T877	0.096	0.133	2.1	ns
		SNP1780	CRA	ws	0.052	DH1M	0.109	0.635	-0.3	ns
		SNP1780	CRA	ww	0.238	T877	0.096	0.014	5.7	yes
		SNP1780	CRD	ws	0.09	DH1M	0.106	0.397	-0.8	ns
		SNP1780	CRD	ww	0.115	T877	0.1	0.249	1.3	ns
		SNP1780	CRL	ws	0.041	DH1M	0.099	0.678	-0.2	ns
		SNP1780	CRL	ww	0.102	DH1M	0.104	0.325	-1	ns
		SNP1780	CRN	ws	0.16	DH1M	0.107	0.134	-2.6	ns
		SNP1780	CRN	ww	0.223	DH1M	0.108	0.038	-5	yes
		SNP1780	PH	ws	0.014	T877	0.103	0.892	0	ns
		SNP1780	PH	ww	0.068	T877	0.095	0.473	0.5	ns
		SNP1780	LL	ws	0.077	T877	0.101	0.449	0.6	ns
		SNP1780	LL	ww	0.205	T877	0.094	0.029	4.2	yes
		SNP1780	LW	ws	0.027	DH1M	0.106	0.795	-0.1	ns
		SNP1780	LW	ww	0.022	DH1M	0.104	0.832	0	ns
		SNP1780	PRL	ws	0.032	T877	0.1	0.746	0.1	ns
		SNP1780	PRL	ww	0.015	T877	0.096	0.879	0	ns
		SNP1780	SDW	ws	0.215	DH1M	0.107	0.044	-4.6	yes
		SNP1780	SDW	ww	0.075	DH1M	0.1	0.457	-0.6	ns
		SNP1780	SFW	ws	0.184	DH1M	0.101	0.069	-3.4	ns
		SNP1780	SFW	ww	0.123	DH1M	0.101	0.222	-1.5	ns
		SNP1780	SPAD	ws	0.218	DH1M	0.098	0.027	-4.8	yes
		SNP1780	SPAD	ww	0.001	DH1M	0.104	0.992	0	ns
		SNP1780	SRL	ws	0.207	DH1M	0.1	0.039	-4.3	yes
		SNP1780	SRL	ww	0.068	DH1M	0.1	0.496	-0.5	ns
		SNP1780	SRN	ws	0.196	DH1M	0.105	0.062	-3.8	ns
		SNP1780	SRN	ww	0.255	DH1M	0.098	0.009	-6.5	yes
